# Supplementary material for: Positive Psychology Interventions Addressing Pleasure, Engagement, Meaning, Positive Relationships, and Accomplishment Increase Well-Being and Ameliorate Depressive Symptoms: A Randomized, Placebo-Controlled Online Study
Source: Front Psychol. 2016 May 20;7:686. doi: 10.3389/fpsyg.2016.00686 (PMC4873493; doi:10.3389/fpsyg.2016.00686)
Supplement: Supplementary file 1 [file DataSheet1.ZIP]

Archive with 1 entries (1 files):
- raw_dataset.sav
